# Supplementary material for: 5-[(2-Hy­droxy­eth­yl)(meth­yl)amino]­thio­phene-2-carbaldehyde
Source: Acta Crystallogr Sect E Struct Rep Online. 2014 May 31;70(Pt 6):o724. doi: 10.1107/S1600536814012021 (PMC4050996; doi:10.1107/S1600536814012021)
Supplement: Supplementary file 2 [file e-70-0o724-Isup2.hkl]

# 
# h,k,l, Fc-squared, Fo-squared, sigma(Fo-squared) and status flag 
# 
data_I
_shelx_title '                                     S in Pca2(1)' 
_shelx_refln_list_code          4 
_shelx_F_calc_maximum       96.68 
_exptl_crystal_F_000       392.00 
_reflns_d_resolution_high  0.8410 
 
loop_ 
 _symmetry_equiv_pos_as_xyz 
 'x, y, z' 
 '-x, -y, z+1/2' 
 '-x+1/2, y, z+1/2' 
 'x+1/2, -y, z' 
 
_cell_length_a    15.7640 
_cell_length_b     5.1360 
_cell_length_c    11.0280 
_cell_angle_alpha  90.000 
_cell_angle_beta   90.000 
_cell_angle_gamma  90.000 
 
_shelx_F_squared_multiplier     1.000 
 
loop_ 
 _refln_index_h 
 _refln_index_k 
 _refln_index_l 
 _refln_F_squared_calc 
 _refln_F_squared_meas 
 _refln_F_squared_sigma 
 _refln_observed_status 
   2   0 -13       22.71       24.61      2.46 o 
   0   0 -12       99.76      112.68      5.84 o 
   2   0 -12       74.81       72.25      3.33 o 
   4   0 -12        5.00        7.30      1.55 o 
   6   0 -12       17.42       16.29      2.00 o 
   0   1 -12       46.74       39.62      2.86 o 
   1   1 -12       36.93       37.78      2.00 o 
   2   1 -12       10.25       10.01      1.20 o 
   3   1 -12       72.32       71.72      2.38 o 
   4   1 -12        5.24        4.86      0.96 o 
   5   1 -12       77.70       79.45      4.44 o 
   6   1 -12        6.08        6.62      1.05 o 
   0   2 -12       28.48       33.83      2.73 o 
   1   2 -12        7.26        7.51      1.59 o 
   2   2 -12       34.44       36.32      2.00 o 
   3   2 -12        5.95        5.27      1.14 o 
   4   2 -12       42.40       43.28      2.18 o 
   2   0 -11        3.24        1.88      0.99 o 
   4   0 -11      205.29      193.45      7.25 o 
   6   0 -11      191.06      184.20      5.41 o 
   8   0 -11       94.04      102.34      4.33 o 
  10   0 -11       49.14       58.74      4.24 o 
   1   1 -11      178.03      183.73      3.74 o 
   2   1 -11       23.93       25.89      1.58 o 
   3   1 -11      153.45      152.59      5.50 o 
   4   1 -11       19.85       17.18      1.32 o 
   5   1 -11        9.16        8.90      1.05 o 
   6   1 -11        8.67       10.60      1.15 o 
   7   1 -11        4.83        3.96      1.10 o 
   8   1 -11       18.09       22.92      1.56 o 
   9   1 -11       13.98       16.49      1.61 o 
   1   2 -11        3.92        4.28      0.71 o 
   2   2 -11       47.98       48.88      1.67 o 
   3   2 -11      133.75      135.49      2.69 o 
   4   2 -11       21.51       23.02      1.42 o 
   5   2 -11        2.03        1.72      0.80 o 
   6   2 -11       66.53       70.76      2.12 o 
   7   2 -11        3.83        5.49      1.00 o 
   8   2 -11       68.72       77.36      2.60 o 
   1   3 -11       40.68       42.97      1.81 o 
   2   3 -11       52.63       50.71      1.85 o 
   3   3 -11       11.41       12.66      1.09 o 
   4   3 -11       26.12       23.66      1.51 o 
   0   0 -10     1102.94     1087.36     25.04 o 
   2   0 -10      732.37      712.18     12.68 o 
   4   0 -10      217.77      229.42      5.72 o 
   6   0 -10        1.78        0.94      0.87 o 
   8   0 -10       33.58       31.79      2.39 o 
  10   0 -10       85.42       91.88      3.56 o 
   0   1 -10       60.76       62.27      2.32 o 
   1   1 -10       58.89       61.21      1.61 o 
   2   1 -10       12.40       13.04      0.91 o 
   3   1 -10       69.66       66.39      1.84 o 
   4   1 -10       29.93       29.74      1.43 o 
   5   1 -10       17.78       16.56      1.11 o 
   6   1 -10       17.59       19.62      1.34 o 
   7   1 -10       92.20       91.80      2.93 o 
   8   1 -10        5.26        5.08      0.86 o 
   9   1 -10       21.38       24.10      1.77 o 
  10   1 -10        2.49        2.31      1.32 o 
  11   1 -10       13.80       16.11      1.96 o 
   0   2 -10       62.63       57.62      2.36 o 
   1   2 -10        8.00        7.63      0.81 o 
   2   2 -10       86.41       89.59      2.04 o 
   3   2 -10        6.45        3.30      0.67 o 
   4   2 -10       82.09       81.79      2.25 o 
   5   2 -10        4.97        6.37      1.10 o 
   6   2 -10       24.34       25.18      1.43 o 
   7   2 -10       25.99       27.20      1.68 o 
   8   2 -10        7.03        8.02      1.08 o 
   9   2 -10        3.83        4.42      1.15 o 
  10   2 -10       47.49       47.21      2.59 o 
   0   3 -10       82.24       85.08      3.00 o 
   1   3 -10       25.61       24.74      1.36 o 
   2   3 -10       76.05       74.93      2.01 o 
   3   3 -10        9.71        9.86      0.95 o 
   4   3 -10       32.54       35.80      1.92 o 
   5   3 -10       89.24       96.18      2.84 o 
   6   3 -10        2.05        2.56      0.86 o 
   7   3 -10       12.05       16.30      1.75 o 
   2   0  -9      113.28      112.48      3.56 o 
   4   0  -9      179.85      170.89      4.63 o 
   6   0  -9      158.20      152.58      4.36 o 
   8   0  -9       49.41       50.79      2.46 o 
  10   0  -9       48.02       59.02      3.62 o 
  12   0  -9        1.75        2.92      1.51 o 
   1   1  -9      626.40      598.17      7.05 o 
   2   1  -9      175.06      173.58      2.95 o 
   3   1  -9      218.66      209.25      3.53 o 
   4   1  -9       42.01       42.39      1.71 o 
   5   1  -9      173.27      173.78      2.99 o 
   6   1  -9        3.22        1.88      0.58 o 
   7   1  -9        2.83        2.09      0.78 o 
   8   1  -9       34.66       35.01      1.50 o 
   9   1  -9      141.83      133.79      3.05 o 
  10   1  -9        6.40        5.78      0.94 o 
  11   1  -9      142.17      140.60      4.89 o 
  12   1  -9        8.02        8.06      1.25 o 
  13   1  -9       80.40       77.57      5.32 o 
   1   2  -9       57.22       55.18      2.06 o 
   2   2  -9       43.54       45.79      1.43 o 
   3   2  -9      112.76      110.48      2.24 o 
   4   2  -9       63.24       68.22      2.62 o 
   5   2  -9       48.84       45.38      1.60 o 
   6   2  -9      121.66      124.47      2.57 o 
   7   2  -9        2.05        3.00      0.79 o 
   8   2  -9       58.12       56.65      2.05 o 
   9   2  -9       12.45       12.77      1.45 o 
  10   2  -9       22.24       22.18      1.87 o 
  11   2  -9       40.52       36.79      4.66 o 
  12   2  -9        7.85       10.29      1.45 o 
   1   3  -9       58.10       55.07      1.66 o 
   2   3  -9       16.51       15.74      1.08 o 
   3   3  -9       64.32       67.89      2.20 o 
   4   3  -9       67.03       68.68      1.85 o 
   5   3  -9       14.81       15.16      1.37 o 
   6   3  -9       36.26       36.25      1.98 o 
   7   3  -9        4.33        4.43      1.11 o 
   8   3  -9       23.68       23.65      1.98 o 
   9   3  -9        6.23        6.25      1.52 o 
  10   3  -9       17.93       20.05      1.95 o 
   1   4  -9       97.25       94.95      2.36 o 
   2   4  -9       26.11       25.28      1.80 o 
   3   4  -9       17.01       16.27      1.34 o 
   4   4  -9       24.89       27.40      1.68 o 
   5   4  -9       14.99       15.28      1.75 o 
   0   0  -8      880.19      862.58     14.14 o 
   2   0  -8      535.37      498.39      7.39 o 
   4   0  -8      121.37      118.56      2.79 o 
   6   0  -8       70.03       67.45      2.10 o 
   8   0  -8       26.53       28.45      1.61 o 
  10   0  -8       78.90       74.91      2.47 o 
  12   0  -8      104.67      117.54      3.98 o 
   0   1  -8      281.95      293.97      5.12 o 
   1   1  -8       15.73       15.60      0.86 o 
   2   1  -8       70.04       71.35      1.56 o 
   3   1  -8      184.09      174.23      2.61 o 
   4   1  -8       70.31       67.00      1.66 o 
   5   1  -8      288.98      276.91      4.47 o 
   6   1  -8       47.45       50.11      1.48 o 
   7   1  -8      343.72      335.27      4.45 o 
   8   1  -8       65.44       59.23      2.31 o 
   9   1  -8      165.06      165.36      3.32 o 
  10   1  -8       18.45       18.73      1.28 o 
  11   1  -8       87.88       99.87      3.09 o 
  12   1  -8       19.58       19.90      1.66 o 
  13   1  -8        1.09       -0.62      0.92 o 
  14   1  -8       28.10       32.10      4.14 o 
   0   2  -8      790.81      790.21     11.18 o 
   1   2  -8       69.15       69.88      1.66 o 
   2   2  -8      215.93      212.92      3.56 o 
   3   2  -8        7.43        7.80      0.73 o 
   4   2  -8       53.87       52.95      1.47 o 
   5   2  -8      109.14      107.89      2.63 o 
   6   2  -8       81.31       79.73      1.96 o 
   7   2  -8       83.43       77.27      2.25 o 
   8   2  -8       25.69       19.32      2.76 o 
   9   2  -8        3.01        1.88      0.91 o 
  10   2  -8       66.28       61.63      2.57 o 
  11   2  -8       68.10       65.97      2.69 o 
  12   2  -8       57.95       65.85      2.75 o 
  13   2  -8        1.01        1.05      0.96 o 
   0   3  -8      259.75      254.80      5.20 o 
   1   3  -8        6.10        8.03      0.80 o 
   2   3  -8       53.15       50.04      2.10 o 
   3   3  -8      126.39      120.60      2.46 o 
   4   3  -8        7.31        7.14      0.77 o 
   5   3  -8      166.32      164.21      3.56 o 
   6   3  -8       20.25       17.44      2.09 o 
   7   3  -8       87.28       86.98      3.11 o 
   8   3  -8        8.80        8.83      1.37 o 
   9   3  -8       62.62       68.50      2.83 o 
  10   3  -8       26.50       25.09      2.25 o 
  11   3  -8       22.00       21.29      2.41 o 
   0   4  -8       30.05       33.86      2.20 o 
   1   4  -8        5.74        7.39      0.87 o 
   2   4  -8        6.68        7.16      0.87 o 
   3   4  -8       24.84       21.99      1.46 o 
   4   4  -8        5.46        4.69      0.87 o 
   5   4  -8       15.27       13.47      1.42 o 
   6   4  -8        4.41        3.32      1.13 o 
   7   4  -8       10.62       10.77      1.52 o 
   8   4  -8        0.55        1.22      1.06 o 
   2   0  -7        0.42        0.17      0.41 o 
   4   0  -7     1478.34     1424.64     17.73 o 
   6   0  -7      546.13      514.01      7.55 o 
   8   0  -7      209.52      222.39      4.20 o 
  10   0  -7      518.92      516.40      7.81 o 
  12   0  -7       25.58       21.85      6.78 o 
  14   0  -7       14.12       15.91      2.82 o 
   1   1  -7      425.16      395.25      4.34 o 
   2   1  -7      212.11      217.28      2.99 o 
   3   1  -7       28.26       26.70      0.98 o 
   4   1  -7      276.58      283.52      4.33 o 
   5   1  -7      165.45      156.05      2.57 o 
   6   1  -7       13.26        9.77      0.76 o 
   7   1  -7        9.36        8.44      0.81 o 
   8   1  -7      165.34      150.29      2.62 o 
   9   1  -7      199.17      201.52      6.01 o 
  10   1  -7        2.94        2.41      0.66 o 
  11   1  -7       57.68       62.29      2.35 o 
  12   1  -7       15.09       15.44      1.45 o 
  13   1  -7       51.21       53.20      2.84 o 
  14   1  -7        9.29        9.13      2.54 o 
  15   1  -7       48.36       51.96      5.27 o 
   1   2  -7      280.66      275.95      3.88 o 
   2   2  -7       35.82       38.23      1.22 o 
   3   2  -7       69.44       73.66      1.63 o 
   4   2  -7      410.11      377.02      4.43 o 
   5   2  -7      228.22      231.78      3.53 o 
   6   2  -7      549.48      523.99      6.19 o 
   7   2  -7        4.65        5.27      0.78 o 
   8   2  -7      347.83      358.76      5.91 o 
   9   2  -7       84.91       95.82      3.29 o 
  10   2  -7      141.45      142.46      3.83 o 
  11   2  -7        7.20        9.60      1.30 o 
  12   2  -7        8.21        7.89      1.25 o 
  13   2  -7       49.45       50.52      2.47 o 
  14   2  -7        4.24        3.85      1.16 o 
   1   3  -7      106.53      117.70      3.62 o 
   2   3  -7       30.31       29.71      1.29 o 
   3   3  -7      269.20      278.60      3.79 o 
   4   3  -7       71.86       67.77      2.08 o 
   5   3  -7       16.53       17.67      1.03 o 
   6   3  -7       74.86       72.47      2.72 o 
   7   3  -7       11.42       11.21      1.37 o 
   8   3  -7       52.50       48.25      2.33 o 
   9   3  -7       63.97       56.73      2.53 o 
  10   3  -7       59.07       58.42      3.41 o 
  11   3  -7       44.27       53.94      2.59 o 
  12   3  -7       10.46       10.74      1.54 o 
   1   4  -7       79.06       79.07      2.00 o 
   2   4  -7       31.12       33.32      1.49 o 
   3   4  -7      100.71       92.97      2.47 o 
   4   4  -7       15.70       12.62      1.16 o 
   5   4  -7      106.82      105.32      4.38 o 
   6   4  -7       11.87       13.09      1.60 o 
   7   4  -7        4.88        4.72      1.20 o 
   8   4  -7       30.79       29.04      4.03 o 
   9   4  -7       58.78       59.21      4.79 o 
  10   4  -7        5.91        5.04      1.30 o 
   1   5  -7       10.27        9.21      1.14 o 
   2   5  -7       15.78       14.15      1.52 o 
   3   5  -7       11.32       12.12      1.43 o 
   0   0  -6      363.60      335.81      6.35 o 
   2   0  -6      294.59      273.71      4.33 o 
   4   0  -6      459.39      485.12     12.35 o 
   6   0  -6      778.10      784.11     10.41 o 
   8   0  -6        4.22        4.80      0.84 o 
  10   0  -6      399.90      380.53      6.07 o 
  12   0  -6      252.65      252.57      9.13 o 
  14   0  -6      130.86      133.39      6.68 o 
  16   0  -6       63.28       63.54      4.99 o 
   0   1  -6       24.66       21.69      1.16 o 
   1   1  -6      144.42      136.63      1.74 o 
   2   1  -6      478.57      473.21      4.41 o 
   3   1  -6      494.42      488.97      4.57 o 
   4   1  -6       32.85       35.60      0.95 o 
   5   1  -6      491.16      463.17      4.73 o 
   6   1  -6      104.68      104.30      1.71 o 
   7   1  -6      482.94      463.96      4.85 o 
   8   1  -6      136.72      133.37      2.33 o 
   9   1  -6      433.82      412.04      4.55 o 
  10   1  -6       51.43       50.73      1.49 o 
  11   1  -6       90.20       94.38      2.39 o 
  12   1  -6       68.31       81.52      2.30 o 
  13   1  -6       18.50       18.13      1.85 o 
  14   1  -6        8.92        3.10      1.24 o 
  15   1  -6       20.85       25.22      2.49 o 
  16   1  -6       29.29       30.03      4.14 o 
   0   2  -6     1105.29     1104.11     14.46 o 
   1   2  -6       18.67       20.60      0.95 o 
   2   2  -6      411.14      407.29      4.55 o 
   3   2  -6      146.57      142.99      2.60 o 
   4   2  -6        1.42        1.20      0.43 o 
   5   2  -6      265.10      260.90      3.58 o 
   6   2  -6       28.24       29.38      1.35 o 
   7   2  -6       84.83       80.75      1.81 o 
   8   2  -6       41.02       43.15      1.59 o 
   9   2  -6      176.87      173.20      4.07 o 
  10   2  -6        1.43        1.45      0.84 o 
  11   2  -6       20.38       17.11      1.59 o 
  12   2  -6       34.21       35.18      2.19 o 
  13   2  -6       14.30       11.82      1.43 o 
  14   2  -6       84.37       89.69      3.18 o 
  15   2  -6        2.66        2.90      1.29 o 
   0   3  -6      282.87      267.97      5.10 o 
   1   3  -6       99.69       89.63      2.02 o 
   2   3  -6      115.29      121.23      2.39 o 
   3   3  -6      159.37      153.72      2.54 o 
   4   3  -6        2.79        2.72      0.56 o 
   5   3  -6      180.09      176.24      3.10 o 
   6   3  -6       26.67       27.05      1.56 o 
   7   3  -6      126.92      125.57      5.52 o 
   8   3  -6        9.07        9.65      1.30 o 
   9   3  -6        6.51        8.47      1.28 o 
  10   3  -6        4.15        1.92      1.23 o 
  11   3  -6       54.41       62.86      2.73 o 
  12   3  -6       45.32       46.67      2.61 o 
  13   3  -6       21.58       24.94      2.08 o 
   0   4  -6       70.38       68.68      2.57 o 
   1   4  -6       38.90       38.37      1.44 o 
   2   4  -6       91.91       91.39      2.10 o 
   3   4  -6       87.53       88.74      2.05 o 
   4   4  -6       92.42       93.95      2.42 o 
   5   4  -6      161.37      157.14      3.74 o 
   6   4  -6       24.95       21.91      1.90 o 
   7   4  -6       68.51       68.77      2.98 o 
   8   4  -6        9.50        8.31      1.36 o 
   9   4  -6       63.92       59.80      4.49 o 
  10   4  -6       47.65       48.67      2.95 o 
  11   4  -6       78.20       73.35      3.20 o 
   0   5  -6       98.01       98.01      4.35 o 
   1   5  -6        9.15        7.87      0.94 o 
   2   5  -6       55.89       60.45      2.49 o 
   3   5  -6       10.02        9.94      1.29 o 
   4   5  -6       24.27       26.99      1.92 o 
   5   5  -6       12.26        9.79      1.58 o 
   6   5  -6        0.27        1.44      1.12 o 
   2   0  -5      476.76      475.45      6.39 o 
   4   0  -5      842.13      878.80     11.07 o 
   6   0  -5     1726.19     1746.25     21.13 o 
   8   0  -5      729.55      695.78     17.47 o 
  10   0  -5      276.69      273.64      6.54 o 
  12   0  -5      219.40      253.70      8.85 o 
  14   0  -5       21.38       17.70      2.82 o 
  16   0  -5       94.28       91.97      5.84 o 
   1   1  -5      756.83      736.12      6.17 o 
   2   1  -5      461.58      513.17      4.58 o 
   3   1  -5     1241.24     1277.24     10.36 o 
   4   1  -5      273.02      287.81      3.15 o 
   5   1  -5      294.39      314.42      3.41 o 
   6   1  -5      150.19      145.71      2.23 o 
   7   1  -5       19.17       19.40      0.84 o 
   8   1  -5       13.68       14.97      0.76 o 
   9   1  -5       86.81       78.97      1.52 o 
  10   1  -5       16.27       18.36      1.51 o 
  11   1  -5      232.25      240.35      4.07 o 
  12   1  -5       31.94       31.73      1.61 o 
  13   1  -5      197.84      201.05      4.65 o 
  14   1  -5       19.56       21.34      2.18 o 
  15   1  -5       79.51       76.55      3.59 o 
  16   1  -5        6.72        6.49      1.59 o 
  17   1  -5       48.31       49.20      4.52 o 
   1   2  -5       28.42       33.99      1.02 o 
   2   2  -5       18.79       16.31      0.82 o 
   3   2  -5      105.20      112.87      2.03 o 
   4   2  -5       97.43       94.24      1.68 o 
   5   2  -5        4.07        3.22      0.50 o 
   6   2  -5      331.74      333.71      4.19 o 
   7   2  -5      118.94      119.55      1.91 o 
   8   2  -5      323.01      299.20      4.01 o 
   9   2  -5       23.22       19.67      1.71 o 
  10   2  -5        6.26        4.56      0.95 o 
  11   2  -5       12.71       11.69      1.30 o 
  12   2  -5       22.13       20.47      1.70 o 
  13   2  -5       19.46       21.02      1.76 o 
  14   2  -5       13.59       13.28      2.04 o 
  15   2  -5        8.82        7.61      1.65 o 
  16   2  -5        3.49        1.13      2.07 o 
   1   3  -5      233.65      223.50      3.11 o 
   2   3  -5       32.17       29.41      1.16 o 
   3   3  -5      296.05      289.79      3.86 o 
   4   3  -5      219.25      205.26      3.27 o 
   5   3  -5       77.33       83.68      1.75 o 
   6   3  -5      709.07      704.45      8.91 o 
   7   3  -5       12.91       14.68      1.48 o 
   8   3  -5      794.61      771.30     11.64 o 
   9   3  -5       79.98       75.51      4.30 o 
  10   3  -5      138.57      135.87      3.84 o 
  11   3  -5      156.69      152.10      4.18 o 
  12   3  -5        9.21       10.55      1.48 o 
  13   3  -5       20.58       19.51      1.86 o 
  14   3  -5        4.52        4.62      1.24 o 
   1   4  -5       16.54       17.75      1.38 o 
   2   4  -5       16.01       16.96      1.07 o 
   3   4  -5      145.24      140.39      3.15 o 
   4   4  -5       76.35       76.29      2.13 o 
   5   4  -5       51.98       57.61      3.14 o 
   6   4  -5       22.52       22.83      2.12 o 
   7   4  -5       18.93       18.33      1.77 o 
   8   4  -5       43.40       44.43      2.88 o 
   9   4  -5       21.51       21.59      2.00 o 
  10   4  -5       67.84       67.81      3.11 o 
  11   4  -5       93.90       93.01      3.55 o 
  12   4  -5       11.16       10.37      1.60 o 
   1   5  -5       56.42       55.68      1.78 o 
   2   5  -5       17.14       19.45      1.60 o 
   3   5  -5       14.16       13.56      1.40 o 
   4   5  -5       66.89       66.35      2.55 o 
   5   5  -5        1.29       -0.83      0.81 o 
   6   5  -5       65.53       68.09      3.09 o 
   7   5  -5        0.73        1.46      1.09 o 
   8   5  -5       58.02       64.65      3.40 o 
   0   0  -4      902.75      891.02     13.54 o 
   2   0  -4     2187.19     2156.46     25.23 o 
   4   0  -4     1428.82     1451.39     17.13 o 
   6   0  -4      688.52      809.22     10.30 o 
   8   0  -4      237.28      235.21      4.94 o 
  10   0  -4      118.93      117.15      2.72 o 
  12   0  -4      698.11      678.72     17.70 o 
  14   0  -4      184.06      195.52      7.91 o 
  16   0  -4       70.13       86.51      5.55 o 
   0   1  -4      848.50      948.91     11.86 o 
   1   1  -4      447.37      439.51      4.31 o 
   2   1  -4      418.66      447.99      3.95 o 
   3   1  -4      826.65      893.79      7.31 o 
   4   1  -4      257.92      264.14      2.83 o 
   5   1  -4      622.01      625.45      6.36 o 
   6   1  -4      217.44      213.79      2.52 o 
   7   1  -4      682.36      684.27      6.40 o 
   8   1  -4       67.81       67.03      1.28 o 
   9   1  -4      493.42      493.09      5.02 o 
  10   1  -4       43.16       43.41      1.55 o 
  11   1  -4      123.18      117.32      2.60 o 
  12   1  -4      105.70       99.61      2.46 o 
  13   1  -4       17.44       15.46      1.39 o 
  14   1  -4      117.15      118.73      7.25 o 
  15   1  -4       38.38       39.48      2.93 o 
  16   1  -4        0.39        0.27      1.23 o 
  17   1  -4       93.01       90.83      4.29 o 
   0   2  -4     1077.80     1111.05     14.22 o 
   1   2  -4      594.36      621.34      6.07 o 
   2   2  -4     1261.10     1266.14     10.33 o 
   3   2  -4      356.65      369.49      3.61 o 
   4   2  -4      140.25      152.81      1.90 o 
   5   2  -4      215.06      209.06      3.03 o 
   6   2  -4      401.48      390.39      4.12 o 
   7   2  -4      623.90      598.13      5.90 o 
   8   2  -4       60.00       57.48      1.97 o 
   9   2  -4      145.60      137.02      2.87 o 
  10   2  -4       52.48       52.66      2.01 o 
  11   2  -4       15.70       14.45      1.19 o 
  12   2  -4      112.12      113.51      2.80 o 
  13   2  -4       37.86       32.24      1.75 o 
  14   2  -4      112.16      114.83      4.23 o 
  15   2  -4       25.35       24.47      1.98 o 
  16   2  -4       52.11       45.65      3.32 o 
   0   3  -4       18.02       13.86      1.17 o 
   1   3  -4      262.37      285.22      3.58 o 
   2   3  -4      160.70      156.67      2.45 o 
   3   3  -4      164.55      172.61      2.88 o 
   4   3  -4       51.81       54.47      1.35 o 
   5   3  -4       99.28       95.00      1.79 o 
   6   3  -4       61.42       60.21      1.67 o 
   7   3  -4      289.82      276.13      4.73 o 
   8   3  -4       84.76       81.30      4.31 o 
   9   3  -4       99.20       96.38      2.65 o 
  10   3  -4       17.90       19.37      1.46 o 
  11   3  -4       48.23       48.96      2.62 o 
  12   3  -4       67.75       66.04      2.38 o 
  13   3  -4       24.74       27.62      3.07 o 
  14   3  -4       22.57       21.57      2.95 o 
  15   3  -4        4.61        5.80      1.32 o 
   0   4  -4      151.46      145.48      3.69 o 
   1   4  -4      116.05      114.12      2.24 o 
   2   4  -4       95.08       96.40      2.05 o 
   3   4  -4      225.85      229.58      3.68 o 
   4   4  -4       91.01       94.38      2.28 o 
   5   4  -4      101.76      103.60      2.83 o 
   6   4  -4       52.46       52.56      3.19 o 
   7   4  -4      205.93      212.08      4.96 o 
   8   4  -4       31.12       30.04      2.13 o 
   9   4  -4      126.64      126.17      3.82 o 
  10   4  -4       87.96       82.47      3.44 o 
  11   4  -4       76.49       74.01      3.06 o 
  12   4  -4       50.04       46.94      2.48 o 
   0   5  -4      202.22      214.13      4.99 o 
   1   5  -4       34.81       33.15      1.57 o 
   2   5  -4       54.28       58.17      2.86 o 
   3   5  -4       18.24       19.33      1.73 o 
   4   5  -4       10.64       10.75      1.27 o 
   5   5  -4        7.62        6.77      1.36 o 
   6   5  -4       15.37       15.95      1.76 o 
   7   5  -4       16.06       16.40      1.82 o 
   8   5  -4        9.05        6.42      1.35 o 
   9   5  -4       40.82       37.24      3.36 o 
   2   0  -3     4637.94     4660.07     52.86 o 
   4   0  -3     1017.02     1014.95     12.48 o 
   6   0  -3     2958.96     3073.99     46.97 o 
   8   0  -3     2782.07     2821.58     42.72 o 
  10   0  -3      158.48      177.02      3.32 o 
  12   0  -3      151.23      148.17      6.40 o 
  14   0  -3       38.79       35.96      3.77 o 
  16   0  -3       68.59       83.40      5.37 o 
  18   0  -3       49.81       56.58      4.99 o 
   1   1  -3       99.92       95.62      1.34 o 
   2   1  -3      350.26      365.25      3.26 o 
   3   1  -3     1336.53     1288.49     11.01 o 
   4   1  -3     1920.02     2056.10     16.92 o 
   5   1  -3      133.12      131.99      1.69 o 
   6   1  -3      469.90      481.81      4.59 o 
   7   1  -3      106.43      113.41      1.61 o 
   8   1  -3      508.63      535.04      5.17 o 
   9   1  -3       92.46       95.80      1.51 o 
  10   1  -3       24.02       27.81      1.37 o 
  11   1  -3      234.81      235.58      3.91 o 
  12   1  -3       31.21       33.45      3.98 o 
  13   1  -3       91.69       93.49      2.89 o 
  14   1  -3       28.52       25.07      2.26 o 
  15   1  -3       38.71       34.97      6.78 o 
  16   1  -3       34.11       34.66      2.89 o 
  17   1  -3       39.85       38.06      3.09 o 
   1   2  -3      551.92      577.96      5.08 o 
   2   2  -3      291.73      296.37      2.78 o 
   3   2  -3       80.94       93.69      1.35 o 
   4   2  -3      973.76      977.36      8.12 o 
   5   2  -3      252.21      252.29      2.83 o 
   6   2  -3     1327.14     1307.77     11.40 o 
   7   2  -3       70.12       77.75      1.49 o 
   8   2  -3      904.99      894.55     10.60 o 
   9   2  -3      117.92      115.28      2.54 o 
  10   2  -3      271.42      265.68      4.91 o 
  11   2  -3      180.58      178.89      3.48 o 
  12   2  -3       71.51       68.45      2.15 o 
  13   2  -3       26.42       23.53      1.35 o 
  14   2  -3        0.71        0.14      0.64 o 
  15   2  -3       18.21       17.18      2.01 o 
  16   2  -3       37.86       42.51      5.37 o 
  17   2  -3       25.22       22.14      2.55 o 
   1   3  -3      432.42      428.83      4.71 o 
   2   3  -3      127.68      133.75      1.93 o 
   3   3  -3      225.31      209.32      2.55 o 
   4   3  -3       23.36       26.00      0.89 o 
   5   3  -3      270.30      260.97      3.18 o 
   6   3  -3      300.13      295.85      4.61 o 
   7   3  -3       47.14       44.28      2.00 o 
   8   3  -3      341.96      326.44      5.14 o 
   9   3  -3      115.41      111.42      2.71 o 
  10   3  -3       93.17       89.99      2.58 o 
  11   3  -3      112.70      110.82      2.84 o 
  12   3  -3        6.54        6.56      1.02 o 
  13   3  -3       86.82       83.37      2.61 o 
  14   3  -3       10.09       10.02      1.44 o 
  15   3  -3       10.02       10.00      1.30 o 
   1   4  -3      127.15      127.17      2.53 o 
   2   4  -3       35.36       36.06      1.32 o 
   3   4  -3      523.70      528.27      5.84 o 
   4   4  -3      148.59      148.37      2.83 o 
   5   4  -3       71.70       75.35      2.34 o 
   6   4  -3       36.12       39.68      2.19 o 
   7   4  -3       57.93       57.42      2.44 o 
   8   4  -3        2.89        2.68      0.94 o 
   9   4  -3       17.67       17.61      2.40 o 
  10   4  -3       43.27       38.86      2.46 o 
  11   4  -3      117.34      115.23      3.76 o 
  12   4  -3        6.77        7.10      1.39 o 
  13   4  -3       40.69       44.29      3.92 o 
   1   5  -3       76.13       79.97      2.75 o 
   2   5  -3       20.31       18.56      1.52 o 
   3   5  -3       16.58       17.21      2.19 o 
   4   5  -3       44.86       47.13      2.17 o 
   5   5  -3        7.72        4.69      1.21 o 
   6   5  -3      136.03      146.57      4.88 o 
   7   5  -3        1.16       -0.08      0.97 o 
   8   5  -3       97.36      103.98      3.66 o 
   9   5  -3       14.53       14.36      2.14 o 
   0   0  -2     9347.35     9234.56    130.35 o 
   2   0  -2     5848.34     5875.89     66.90 o 
   4   0  -2      161.88      151.47      2.92 o 
   6   0  -2     1216.60     1326.56     15.89 o 
   8   0  -2      216.32      220.79      3.58 o 
  10   0  -2      111.54      116.98      2.46 o 
  12   0  -2      234.92      230.44      8.10 o 
  14   0  -2      231.52      210.58      8.28 o 
  16   0  -2      153.02      158.90      7.44 o 
  18   0  -2       24.02       19.77      3.39 o 
   0   1  -2      243.89      234.61      3.48 o 
   1   1  -2      217.07      233.77      2.17 o 
   2   1  -2     2475.38     2504.09     22.44 o 
   3   1  -2     2855.43     2890.09     25.62 o 
   4   1  -2      563.95      537.44      4.89 o 
   5   1  -2     3243.02     3321.12     27.24 o 
   6   1  -2      383.40      412.13      3.95 o 
   7   1  -2      345.87      336.04      3.39 o 
   8   1  -2       94.95      103.97      1.44 o 
   9   1  -2      628.97      614.11      6.58 o 
  10   1  -2       47.14       52.63      1.70 o 
  11   1  -2      405.67      404.13      5.63 o 
  12   1  -2      160.63      158.69      3.10 o 
  13   1  -2       51.33       48.79      1.55 o 
  14   1  -2      108.21      109.46      4.58 o 
  15   1  -2       37.00       42.08      2.24 o 
  16   1  -2       21.40       22.16      2.78 o 
  17   1  -2       64.88       66.94      3.59 o 
  18   1  -2        7.38        7.05      2.31 o 
   0   2  -2     1587.48     1632.96     19.63 o 
   1   2  -2      577.14      624.07      5.82 o 
   2   2  -2     1193.66     1200.86     10.46 o 
   3   2  -2       24.25       24.72      0.69 o 
   4   2  -2      630.40      642.74      5.92 o 
   5   2  -2      405.68      401.34      4.05 o 
   6   2  -2      113.68      125.52      1.67 o 
   7   2  -2      105.60       99.90      3.21 o 
   8   2  -2        0.87        0.18      0.50 o 
   9   2  -2       38.55       36.82      2.54 o 
  10   2  -2      234.43      236.64      4.00 o 
  11   2  -2       76.90       74.43      2.57 o 
  12   2  -2      287.38      277.31      4.65 o 
  13   2  -2       18.70       16.76      1.31 o 
  14   2  -2      151.17      149.31      3.38 o 
  15   2  -2       37.69       36.79      1.95 o 
  16   2  -2       77.62       83.25      3.13 o 
  17   2  -2       11.39       12.70      2.30 o 
   0   3  -2      621.49      651.08     18.78 o 
   1   3  -2      244.84      240.81      3.00 o 
   2   3  -2      612.83      630.12      6.87 o 
   3   3  -2      223.24      212.93      2.83 o 
   4   3  -2      250.10      262.61      2.95 o 
   5   3  -2       87.66       95.25      1.72 o 
   6   3  -2       90.06       85.64      2.23 o 
   7   3  -2      625.00      596.07      7.78 o 
   8   3  -2       15.43       13.63      1.12 o 
   9   3  -2      260.21      253.23      7.27 o 
  10   3  -2       45.38       41.65      1.82 o 
  11   3  -2       34.30       33.38      1.79 o 
  12   3  -2      115.57      115.77      2.98 o 
  13   3  -2       15.21       12.27      1.32 o 
  14   3  -2       78.44       77.06      2.59 o 
  15   3  -2        9.47       10.27      1.37 o 
  16   3  -2       18.58       18.88      1.62 o 
   0   4  -2       84.62       73.64      2.99 o 
   1   4  -2       35.06       34.58      1.27 o 
   2   4  -2      101.82       96.72      2.29 o 
   3   4  -2      143.82      141.77      2.42 o 
   4   4  -2       33.92       37.23      1.79 o 
   5   4  -2       84.37       91.20      2.93 o 
   6   4  -2        4.97        5.76      1.08 o 
   7   4  -2       91.92       91.58      2.99 o 
   8   4  -2       15.70       13.98      1.48 o 
   9   4  -2       61.61       66.93      2.70 o 
  10   4  -2       37.83       38.04      2.36 o 
  11   4  -2       15.27       17.53      1.71 o 
  12   4  -2       24.90       27.53      2.17 o 
  13   4  -2        3.19        4.72      1.24 o 
   0   5  -2      505.37      524.07     19.77 o 
   1   5  -2        8.84       10.20      1.05 o 
   2   5  -2      146.51      151.13      4.09 o 
   3   5  -2       81.95       79.44      2.54 o 
   4   5  -2       15.91       13.54      1.66 o 
   5   5  -2       57.31       55.31      2.55 o 
   6   5  -2       17.33       18.90      2.22 o 
   7   5  -2        4.46        5.88      1.32 o 
   8   5  -2        4.70        5.22      1.24 o 
   9   5  -2        5.41        5.22      1.30 o 
  10   5  -2       32.02       36.71      2.64 o 
   0   6  -2       15.17       17.89      3.29 o 
   1   6  -2        2.06        3.71      1.22 o 
   2   6  -2        8.60        7.76      1.44 o 
   2   0  -1      185.16      169.29      2.73 o 
   4   0  -1      957.89      932.19      9.63 o 
   6   0  -1     1925.57     1957.12     22.95 o 
   8   0  -1     1103.80     1056.49     13.11 o 
  10   0  -1      273.22      259.97      3.65 o 
  12   0  -1       35.45       38.84      1.92 o 
  14   0  -1       14.57       19.39      2.82 o 
  16   0  -1       65.27       78.89      5.18 o 
  18   0  -1       34.49       34.27      4.24 o 
   1   1  -1     1778.87     1807.09     16.27 o 
   2   1  -1     8125.97     7807.84     74.45 o 
   3   1  -1     7035.44     6840.51     55.31 o 
   4   1  -1     1439.10     1490.49     13.50 o 
   5   1  -1      644.77      644.07      6.36 o 
   6   1  -1       10.98       11.74      0.50 o 
   7   1  -1      145.37      151.26      2.04 o 
   8   1  -1       23.68       26.03      1.32 o 
   9   1  -1      451.17      444.27      4.91 o 
  10   1  -1      393.16      381.60      5.97 o 
  11   1  -1      634.29      615.52      7.69 o 
  12   1  -1       76.84       70.69      1.99 o 
  13   1  -1      277.08      291.03      7.09 o 
  14   1  -1       31.61       31.51      1.95 o 
  15   1  -1      138.73      135.91      3.66 o 
  16   1  -1        4.82        4.10      1.46 o 
  17   1  -1       58.13       59.65      3.39 o 
  18   1  -1       18.02       17.11      3.53 o 
   1   2  -1      509.33      507.60      5.37 o 
   2   2  -1       37.06       45.42      0.91 o 
   3   2  -1      134.56      133.01      1.59 o 
   4   2  -1     1239.50     1252.66     11.96 o 
   5   2  -1      771.94      802.13      7.19 o 
   6   2  -1      473.44      454.18      4.44 o 
   7   2  -1       69.32       66.55      1.45 o 
   8   2  -1      325.75      318.29      4.70 o 
   9   2  -1      356.79      347.17      5.35 o 
  10   2  -1      297.69      283.60      4.59 o 
  11   2  -1      191.51      184.40      3.52 o 
  12   2  -1       20.02       19.16      1.35 o 
  13   2  -1       52.20       51.18      1.92 o 
  14   2  -1        2.04        1.32      0.76 o 
  15   2  -1       19.72       19.61      1.56 o 
  16   2  -1       32.66       33.82      2.32 o 
  17   2  -1       12.14       13.30      1.68 o 
   1   3  -1      847.25      835.01      7.74 o 
   2   3  -1      304.85      320.00      3.60 o 
   3   3  -1       73.40       81.19      1.68 o 
   4   3  -1      561.36      562.10      5.22 o 
   5   3  -1      410.97      428.69      5.07 o 
   6   3  -1      227.66      202.27      3.58 o 
   7   3  -1       46.37       40.75      1.56 o 
   8   3  -1       24.28       21.91      1.36 o 
   9   3  -1      136.31      133.31      3.00 o 
  10   3  -1       75.58       69.94      2.23 o 
  11   3  -1       20.44       21.23      1.47 o 
  12   3  -1       39.42       34.22      1.85 o 
  13   3  -1      105.57      109.13      2.96 o 
  14   3  -1       13.37       10.69      1.27 o 
  15   3  -1       73.33       79.40      2.63 o 
  16   3  -1        6.85        6.41      1.18 o 
   1   4  -1      367.52      371.81      4.38 o 
   2   4  -1       39.40       40.53      1.26 o 
   3   4  -1      149.96      156.77      2.80 o 
   4   4  -1      211.14      214.00      3.44 o 
   5   4  -1       55.26       55.55      1.94 o 
   6   4  -1      285.03      275.51      4.89 o 
   7   4  -1       12.24       11.74      1.37 o 
   8   4  -1      113.30      115.68      2.90 o 
   9   4  -1      101.38      104.26      2.83 o 
  10   4  -1       23.15       24.81      1.67 o 
  11   4  -1       24.48       28.08      1.81 o 
  12   4  -1       10.76       12.06      1.32 o 
  13   4  -1       18.00       19.45      1.63 o 
  14   4  -1        0.82        0.71      0.91 o 
   1   5  -1       10.81       12.83      1.09 o 
   2   5  -1       38.88       41.46      1.88 o 
   3   5  -1       37.75       39.65      2.01 o 
   4   5  -1        1.91        1.03      0.90 o 
   5   5  -1        8.51        8.31      1.30 o 
   6   5  -1      167.55      174.89      4.56 o 
   7   5  -1        0.31       -1.45      0.97 o 
   8   5  -1      181.65      177.51      4.73 o 
   9   5  -1        2.11        5.30      1.24 o 
  10   5  -1        7.45        7.22      1.77 o 
   1   6  -1       25.00       29.56      3.77 o 
   2   6  -1       23.15       27.96      3.77 o 
   3   6  -1       38.27       38.60      4.42 o 
   2   0   0     3743.55     3454.84     41.37 o 
   4   0   0      298.66      307.24      4.82 o 
   6   0   0     2309.61     2230.28     25.95 o 
   8   0   0     2531.79     2548.21     29.86 o 
  10   0   0      308.20      362.39      6.23 o 
  12   0   0      101.72       98.63      5.93 o 
  14   0   0     1369.10     1356.40     32.19 o 
  16   0   0      324.09      335.50     11.67 o 
  18   0   0       16.47       12.71      2.92 o 
   0   1   0      439.23      335.88     49.66 o 
   1   1   0        0.71        3.51      0.48 o 
   2   1   0      221.27      219.54      2.14 o 
   3   1   0     1335.74     1333.91     12.21 o 
   4   1   0      395.14      391.33      4.68 o 
   5   1   0      932.86      957.38     10.39 o 
   6   1   0        6.49        6.80      0.42 o 
   7   1   0      101.51      130.91      1.86 o 
   8   1   0        9.02       10.22      0.57 o 
   9   1   0      111.44       99.72      1.71 o 
  10   1   0        3.97        3.17      0.65 o 
  11   1   0      246.25      212.72      4.71 o 
  12   1   0        4.52        6.39      0.83 o 
  13   1   0       13.52       13.10      1.09 o 
  14   1   0      162.09      160.17      3.90 o 
  15   1   0        8.52        8.29      1.21 o 
  16   1   0       10.09       10.60      4.47 o 
  17   1   0       30.62       29.17      2.73 o 
  18   1   0       54.53       57.17      4.33 o 
   0   2   0      201.33      202.25      3.22 o 
   1   2   0     1873.77     1893.91     17.43 o 
   2   2   0      785.42      808.92      7.19 o 
   3   2   0      200.23      171.98      2.42 o 
   4   2   0      708.66      731.01      6.60 o 
   5   2   0       81.20       68.58      1.04 o 
   6   2   0      138.65      161.13      2.21 o 
   7   2   0      232.69      215.15      3.47 o 
   8   2   0        0.16       -0.24      0.44 o 
   9   2   0       28.49       29.80      1.37 o 
  10   2   0      343.53      352.61      5.25 o 
  11   2   0       59.00       55.34      1.87 o 
  12   2   0      353.19      351.72      5.47 o 
  13   2   0       45.44       46.30      1.81 o 
  14   2   0      165.82      158.07      3.48 o 
  15   2   0        3.67        2.77      0.86 o 
  16   2   0       43.61       43.82      3.16 o 
  17   2   0       10.07        9.83      1.43 o 
   0   3   0     1779.03     1766.80     56.81 o 
   1   3   0        3.18        1.32      0.54 o 
   2   3   0      279.82      286.46      3.30 o 
   3   3   0        7.63        6.64      0.54 o 
   4   3   0       83.47       88.83      1.54 o 
   5   3   0      161.22      143.79      2.36 o 
   6   3   0       48.48       50.66      1.96 o 
   7   3   0      347.67      337.71      6.11 o 
   8   3   0      171.53      168.43      3.36 o 
   9   3   0      214.54      214.28      4.54 o 
  10   3   0       79.52       80.42      2.34 o 
  11   3   0       81.02       75.12      2.33 o 
  12   3   0       42.98       42.89      1.88 o 
  13   3   0       23.92       21.34      1.59 o 
  14   3   0      129.96      134.83      3.41 o 
  15   3   0       14.65       15.77      1.51 o 
  16   3   0       17.12       20.24      1.64 o 
   0   4   0        0.30       -0.63      0.44 o 
   1   4   0       93.25       97.13      1.88 o 
   2   4   0      368.14      371.83      4.33 o 
   3   4   0      302.16      312.62      4.28 o 
   4   4   0       99.38      101.68      2.95 o 
   5   4   0      716.32      699.61      9.10 o 
   6   4   0      121.95      120.13      2.88 o 
   7   4   0        1.27        0.73      0.68 o 
   8   4   0        6.72        7.24      1.12 o 
   9   4   0      152.14      146.62      3.40 o 
  10   4   0        0.09        0.94      0.72 o 
  11   4   0       82.81       76.80      4.95 o 
  12   4   0       49.24       55.85      2.26 o 
  13   4   0        5.44        9.84      1.28 o 
  14   4   0        8.26        9.47      1.33 o 
   0   5   0      175.44       96.21      5.08 o 
   1   5   0       48.56       43.99      1.80 o 
   2   5   0       38.57       42.04      2.83 o 
   3   5   0      120.79      121.76      3.46 o 
   4   5   0        0.08       -0.52      0.63 o 
   5   5   0       57.72       57.29      2.17 o 
   6   5   0        1.71        2.64      0.89 o 
   7   5   0       85.05       77.06      2.59 o 
   8   5   0        1.07        1.20      0.94 o 
   9   5   0       17.16       19.96      1.88 o 
  10   5   0        4.88        5.19      1.32 o 
   1   6   0        1.37       -0.28      1.51 o 
   2   6   0       23.97       27.11      3.77 o 
   3   6   0       43.05       47.82      5.08 o 
   2   0   1      182.69      161.81      2.26 o 
   4   0   1      980.12      945.23     13.90 o 
   6   0   1     1923.90     1960.20     28.47 o 
   8   0   1     1101.75     1065.93     16.42 o 
  10   0   1      282.74      270.59      8.61 o 
  12   0   1       36.30       39.17      1.96 o 
  14   0   1       14.74       14.97      2.73 o 
  16   0   1       65.66       69.94      4.99 o 
  18   0   1       36.55       34.74      4.24 o 
   1   1   1     1746.56     1789.48     16.12 o 
   2   1   1     8126.98     7920.62    108.40 o 
   3   1   1     6985.64     6863.89     60.45 o 
   4   1   1     1449.35     1509.77     13.82 o 
   5   1   1      643.91      646.41      6.41 o 
   6   1   1       10.25       11.02      0.42 o 
   7   1   1      144.86      153.21      1.82 o 
   8   1   1       24.24       26.98      1.35 o 
   9   1   1      452.44      446.01      4.43 o 
  10   1   1      394.11      380.44      5.25 o 
  11   1   1      628.87      603.41      7.67 o 
  12   1   1       76.64       74.34      2.03 o 
  13   1   1      269.57      284.27      4.57 o 
  14   1   1       31.58       35.20      2.07 o 
  15   1   1      138.24      138.86      6.31 o 
  16   1   1        4.73        5.53      1.51 o 
  17   1   1       57.35       52.78      6.17 o 
  18   1   1       18.51       18.48      2.46 o 
   1   2   1      519.50      519.44      5.29 o 
   2   2   1       33.74       40.65      0.85 o 
   3   2   1      128.87      127.76      1.99 o 
   4   2   1     1269.17     1257.52     15.54 o 
   5   2   1      772.53      795.92      8.03 o 
   6   2   1      494.00      473.68      5.09 o 
   7   2   1       69.14       64.78      1.75 o 
   8   2   1      334.34      329.06      5.56 o 
   9   2   1      357.96      343.75      5.06 o 
  10   2   1      303.77      295.87      6.74 o 
  11   2   1      189.70      185.55      3.69 o 
  12   2   1       19.81       19.20      1.35 o 
  13   2   1       51.30       50.27      1.89 o 
  14   2   1        2.12        2.89      0.83 o 
  15   2   1       20.82       21.61      1.74 o 
  16   2   1       32.04       29.80      2.23 o 
  17   2   1       12.25       12.11      1.57 o 
   1   3   1      845.79      819.87     15.91 o 
   2   3   1      298.19      314.13      3.52 o 
   3   3   1       74.39       83.58      1.77 o 
   4   3   1      559.09      573.38      6.75 o 
   5   3   1      413.14      424.51      5.03 o 
   6   3   1      222.89      200.60      3.56 o 
   7   3   1       46.61       43.66      1.93 o 
   8   3   1       21.72       18.79      1.32 o 
   9   3   1      136.51      134.19      3.41 o 
  10   3   1       76.47       78.06      2.29 o 
  11   3   1       19.14       22.17      1.50 o 
  12   3   1       38.36       36.66      1.93 o 
  13   3   1      106.78      107.96      2.95 o 
  14   3   1       13.54       11.50      1.29 o 
  15   3   1       72.40       74.54      2.62 o 
  16   3   1        6.51        5.25      1.11 o 
   1   4   1      365.52      372.95      4.32 o 
   2   4   1       39.44       41.94      1.25 o 
   3   4   1      149.57      159.65      2.73 o 
   4   4   1      207.79      194.77      8.14 o 
   5   4   1       56.97       56.47      2.34 o 
   6   4   1      282.11      269.50      4.70 o 
   7   4   1       12.22       12.48      1.16 o 
   8   4   1      111.51      105.59      3.51 o 
   9   4   1      102.07      101.65      2.84 o 
  10   4   1       22.16       23.28      1.62 o 
  11   4   1       24.94       25.97      1.75 o 
  12   4   1       10.83       10.05      1.25 o 
  13   4   1       18.43       17.19      1.55 o 
  14   4   1        0.82        1.14      0.90 o 
   1   5   1       11.17       10.83      1.29 o 
   2   5   1       38.52       46.37      3.95 o 
   3   5   1       38.41       38.83      2.89 o 
   4   5   1        2.30        5.13      1.33 o 
   5   5   1        8.32        9.12      1.51 o 
   6   5   1      168.47      174.73      4.55 o 
   7   5   1        0.31        1.10      1.07 o 
   8   5   1      180.42      168.66      4.60 o 
   9   5   1        1.94        1.88      1.09 o 
  10   5   1        7.40        9.21      1.47 o 
   1   6   1       27.51       24.66      3.48 o 
   2   6   1       23.14       25.70      3.58 o 
   3   6   1       38.63       39.49      3.16 o 
   0   0   2     9268.00     9413.56    185.45 o 
   2   0   2     5729.82     5791.23     82.21 o 
   4   0   2      163.07      151.48      2.50 o 
   6   0   2     1228.22     1334.94     27.49 o 
   8   0   2      221.52      221.68      3.72 o 
  10   0   2      102.98      112.17      2.59 o 
  12   0   2      227.04      222.70      4.19 o 
  14   0   2      234.43      227.43      8.66 o 
  16   0   2      146.60      143.84      7.15 o 
  18   0   2       22.97       20.71      3.58 o 
   0   1   2      249.58      246.42      3.27 o 
   1   1   2      213.06      229.13      2.55 o 
   2   1   2     2476.77     2499.49     28.96 o 
   3   1   2     2869.34     2897.60     23.69 o 
   4   1   2      564.73      545.78      5.42 o 
   5   1   2     3270.88     3370.02     27.43 o 
   6   1   2      384.13      411.10      4.01 o 
   7   1   2      347.51      336.11      3.45 o 
   8   1   2       95.20      103.69      1.53 o 
   9   1   2      643.20      637.68      6.01 o 
  10   1   2       48.40       50.47      1.33 o 
  11   1   2      409.40      401.00      6.64 o 
  12   1   2      159.80      160.83      5.07 o 
  13   1   2       50.71       48.52      2.09 o 
  14   1   2      107.70      109.76      4.35 o 
  15   1   2       37.54       45.29      2.93 o 
  16   1   2       21.24       22.09      3.48 o 
  17   1   2       65.47       72.68      3.76 o 
  18   1   2        7.54        5.83      2.17 o 
   0   2   2     1629.06     1629.22     19.38 o 
   1   2   2      577.34      618.32      6.94 o 
   2   2   2     1202.47     1189.93     11.29 o 
   3   2   2       24.77       28.03      0.88 o 
   4   2   2      616.70      632.67      6.40 o 
   5   2   2      417.46      410.40      4.07 o 
   6   2   2      111.47      124.75      1.78 o 
   7   2   2      108.00      103.46      2.09 o 
   8   2   2        0.75        0.39      0.49 o 
   9   2   2       35.84       31.92      1.42 o 
  10   2   2      232.35      229.86      3.99 o 
  11   2   2       78.20       73.12      2.13 o 
  12   2   2      281.89      274.66      4.65 o 
  13   2   2       18.54       18.30      1.36 o 
  14   2   2      151.12      149.38      3.38 o 
  15   2   2       38.31       41.70      1.94 o 
  16   2   2       79.26       87.90      3.22 o 
  17   2   2       10.99       13.35      2.10 o 
   0   3   2      630.39      645.01      8.73 o 
   1   3   2      245.46      239.46      3.11 o 
   2   3   2      602.24      627.23      6.05 o 
   3   3   2      228.70      223.39      2.97 o 
   4   3   2      244.13      251.78      3.32 o 
   5   3   2       89.95       96.26      1.89 o 
   6   3   2       91.44       82.33      2.15 o 
   7   3   2      621.38      597.05      9.16 o 
   8   3   2       15.17       14.88      1.16 o 
   9   3   2      257.00      245.14      4.36 o 
  10   3   2       43.30       37.26      1.72 o 
  11   3   2       34.60       34.69      1.81 o 
  12   3   2      113.00      113.04      4.16 o 
  13   3   2       15.47       14.28      1.33 o 
  14   3   2       79.65       80.09      2.62 o 
  15   3   2        9.21       10.74      1.32 o 
  16   3   2       18.59       18.68      1.64 o 
   0   4   2       79.56       71.50      2.80 o 
   1   4   2       34.03       30.75      2.93 o 
   2   4   2      103.07      100.66      3.37 o 
   3   4   2      145.92      149.25      2.90 o 
   4   4   2       34.88       36.45      1.92 o 
   5   4   2       85.46       91.74      2.80 o 
   6   4   2        5.04        6.63      0.95 o 
   7   4   2       85.63       82.71      2.44 o 
   8   4   2       15.20       14.97      1.54 o 
   9   4   2       64.00       65.59      2.28 o 
  10   4   2       39.63       36.79      2.01 o 
  11   4   2       16.13       16.31      1.44 o 
  12   4   2       26.22       29.49      1.92 o 
  13   4   2        3.10        3.41      0.98 o 
   0   5   2      507.52      529.51     11.53 o 
   1   5   2        8.65       11.75      1.34 o 
   2   5   2      148.08      156.80      4.89 o 
   3   5   2       80.21       81.18      3.56 o 
   4   5   2       16.42       18.40      2.10 o 
   5   5   2       55.64       53.11      2.46 o 
   6   5   2       17.26       16.47      2.00 o 
   7   5   2        4.71        7.88      1.33 o 
   8   5   2        4.95        3.95      1.23 o 
   9   5   2        5.42        8.57      2.51 o 
  10   5   2       32.42       34.35      2.49 o 
   2   6   2        8.82       11.39      2.64 o 
   2   0   3     4611.57     4644.63     65.03 o 
   4   0   3     1047.02     1052.03     12.75 o 
   6   0   3     2969.91     3134.82     36.51 o 
   8   0   3     2769.85     2830.46     41.18 o 
  10   0   3      169.70      181.27      3.53 o 
  12   0   3      154.53      150.72      3.31 o 
  14   0   3       39.18       35.49      3.77 o 
  16   0   3       69.98       71.73      5.18 o 
  18   0   3       51.23       51.02      5.18 o 
   1   1   3       95.32       89.82      1.32 o 
   2   1   3      351.79      368.44      3.88 o 
   3   1   3     1332.31     1291.65     13.48 o 
   4   1   3     1932.95     2030.02     17.92 o 
   5   1   3      133.78      134.58      1.79 o 
   6   1   3      465.31      473.61      5.99 o 
   7   1   3      105.87      114.57      1.70 o 
   8   1   3      504.76      533.01      5.76 o 
   9   1   3       92.39       95.22      1.74 o 
  10   1   3       25.02       29.22      1.24 o 
  11   1   3      236.38      234.77      4.27 o 
  12   1   3       30.80       34.97      1.64 o 
  13   1   3       87.72       86.24      2.42 o 
  14   1   3       28.45       29.38      1.67 o 
  15   1   3       39.40       46.02      2.30 o 
  16   1   3       33.86       33.13      3.01 o 
  17   1   3       40.80       39.68      4.61 o 
   1   2   3      543.27      571.51      5.93 o 
   2   2   3      283.59      288.05      4.32 o 
   3   2   3       77.08       88.60      1.65 o 
   4   2   3      972.71      976.45      9.49 o 
   5   2   3      250.60      249.64      2.86 o 
   6   2   3     1325.15     1308.98     11.50 o 
   7   2   3       70.41       78.68      3.18 o 
   8   2   3      904.24      898.99     10.64 o 
   9   2   3      116.74      108.77      2.53 o 
  10   2   3      267.84      262.79      4.38 o 
  11   2   3      176.57      176.04      4.07 o 
  12   2   3       69.23       65.30      2.50 o 
  13   2   3       25.26       20.93      2.23 o 
  14   2   3        0.71        0.85      0.93 o 
  15   2   3       17.45       17.21      2.87 o 
  16   2   3       36.66       37.16      2.45 o 
  17   2   3       24.96       27.52      2.32 o 
   1   3   3      439.33      434.85      4.46 o 
   2   3   3      123.83      131.13      2.16 o 
   3   3   3      220.14      203.89      2.99 o 
   4   3   3       26.09       28.15      0.99 o 
   5   3   3      274.66      267.57      4.00 o 
   6   3   3      308.55      306.03      4.74 o 
   7   3   3       47.50       46.93      1.70 o 
   8   3   3      350.90      337.80      5.24 o 
   9   3   3      118.81      107.50      3.22 o 
  10   3   3       97.25       87.87      2.46 o 
  11   3   3      110.40      110.14      2.88 o 
  12   3   3        6.08        6.88      1.05 o 
  13   3   3       87.89       80.79      2.59 o 
  14   3   3       10.20       10.57      1.74 o 
  15   3   3        9.81        9.64      1.45 o 
   1   4   3      119.31      114.90      3.01 o 
   2   4   3       36.69       37.16      2.45 o 
   3   4   3      519.55      516.34      8.12 o 
   4   4   3      145.94      146.27      4.99 o 
   5   4   3       73.82       74.15      3.19 o 
   6   4   3       33.84       36.82      2.21 o 
   7   4   3       57.74       55.62      2.42 o 
   8   4   3        3.76        4.74      1.07 o 
   9   4   3       18.79       17.46      1.70 o 
  10   4   3       43.41       43.52      2.89 o 
  11   4   3      117.77      117.00      3.76 o 
  12   4   3        7.00        5.96      1.32 o 
  13   4   3       39.51       38.49      2.61 o 
   1   5   3       76.59       80.18      7.01 o 
   2   5   3       20.82       22.13      2.22 o 
   3   5   3       17.46       21.41      2.19 o 
   4   5   3       44.37       48.04      3.25 o 
   5   5   3        7.46        5.56      1.47 o 
   6   5   3      138.01      139.52      5.15 o 
   7   5   3        1.16        1.49      1.05 o 
   8   5   3       96.80      107.10      3.73 o 
   9   5   3       14.26       15.87      1.83 o 
   0   0   4      949.03      931.94     19.58 o 
   2   0   4     2175.16     2180.40     25.65 o 
   4   0   4     1452.16     1414.43     53.13 o 
   6   0   4      695.54      802.19     10.52 o 
   8   0   4      240.60      246.54      4.77 o 
  10   0   4      119.25      118.51      3.40 o 
  12   0   4      703.76      656.12     12.03 o 
  14   0   4      192.28      176.13      7.72 o 
  16   0   4       69.45       81.14      5.55 o 
   0   1   4      843.55      955.92     14.61 o 
   1   1   4      451.91      443.63      4.63 o 
   2   1   4      412.78      438.31      5.19 o 
   3   1   4      829.90      889.06      8.70 o 
   4   1   4      254.40      258.69      2.93 o 
   5   1   4      606.75      604.92      6.47 o 
   6   1   4      217.40      212.89      2.96 o 
   7   1   4      681.99      681.82      7.21 o 
   8   1   4       67.31       67.75      1.36 o 
   9   1   4      496.44      502.29      5.21 o 
  10   1   4       44.26       43.75      1.39 o 
  11   1   4      120.32      117.14      2.70 o 
  12   1   4      103.57      100.23      2.89 o 
  13   1   4       17.33       14.34      1.24 o 
  14   1   4      115.41      117.06      2.96 o 
  15   1   4       38.55       37.61      2.33 o 
  16   1   4        0.38       -0.12      1.11 o 
  17   1   4       94.12       94.54      4.29 o 
   0   2   4     1079.75     1145.73     17.44 o 
   1   2   4      597.37      627.40      6.43 o 
   2   2   4     1271.30     1283.63     12.18 o 
   3   2   4      357.42      373.26      4.71 o 
   4   2   4      132.51      146.07      2.19 o 
   5   2   4      216.56      212.95      2.67 o 
   6   2   4      398.65      390.24      4.23 o 
   7   2   4      633.00      607.72      6.79 o 
   8   2   4       58.06       57.17      1.55 o 
   9   2   4      143.43      139.28      3.60 o 
  10   2   4       49.12       46.86      1.82 o 
  11   2   4       15.87       15.86      1.31 o 
  12   2   4      110.60      109.41      2.85 o 
  13   2   4       38.24       35.04      2.36 o 
  14   2   4      111.02      113.86      3.08 o 
  15   2   4       25.83       23.26      1.72 o 
  16   2   4       52.98       55.63      2.32 o 
   0   3   4       21.08       20.12      1.56 o 
   1   3   4      261.44      286.11      4.31 o 
   2   3   4      160.03      161.83      2.92 o 
   3   3   4      165.47      172.59      3.06 o 
   4   3   4       49.02       49.50      1.68 o 
   5   3   4      103.49       97.73      3.44 o 
   6   3   4       61.32       59.76      2.89 o 
   7   3   4      282.46      264.01      7.20 o 
   8   3   4       83.60       78.38      3.48 o 
   9   3   4       93.38       85.54      3.66 o 
  10   3   4       16.57       17.49      2.06 o 
  11   3   4       49.84       48.46      2.89 o 
  12   3   4       68.03       68.32      3.49 o 
  13   3   4       24.61       29.83      2.79 o 
  14   3   4       22.93       25.30      3.06 o 
  15   3   4        4.71        2.76      1.38 o 
   0   4   4      151.29      147.66      4.33 o 
   1   4   4      115.83      111.61      2.63 o 
   2   4   4       97.07       93.28      6.31 o 
   3   4   4      229.32      238.13      8.33 o 
   4   4   4       92.06       91.22      5.18 o 
   5   4   4      104.89      110.99      5.74 o 
   6   4   4       52.63       50.24      4.71 o 
   7   4   4      204.28      205.79      6.19 o 
   8   4   4       31.01       25.95      2.49 o 
   9   4   4      129.87      123.60      4.72 o 
  10   4   4       89.64       84.73      5.65 o 
  11   4   4       77.83       75.52      3.96 o 
  12   4   4       51.28       56.42      3.59 o 
   0   5   4      198.21      216.23      8.47 o 
   1   5   4       34.57       38.79      2.83 o 
   2   5   4       53.25       49.33      4.14 o 
   3   5   4       17.56       23.72      3.29 o 
   4   5   4       10.43       10.64      2.45 o 
   5   5   4        7.63        5.93      2.07 o 
   6   5   4       14.94       14.26      2.06 o 
   7   5   4       16.70       17.20      5.27 o 
   8   5   4        9.05       10.37      1.99 o 
   9   5   4       41.42       38.91      3.39 o 
   2   0   5      478.39      466.20      6.61 o 
   4   0   5      823.30      867.82     13.84 o 
   6   0   5     1741.99     1768.68     21.55 o 
   8   0   5      731.78      703.97      9.74 o 
  10   0   5      271.07      264.38      4.84 o 
  12   0   5      221.35      231.76      8.57 o 
  14   0   5       21.83       20.24      3.20 o 
  16   0   5       95.21       95.17      5.84 o 
   1   1   5      741.57      721.35      7.32 o 
   2   1   5      462.42      516.42      5.47 o 
   3   1   5     1254.87     1305.35     12.34 o 
   4   1   5      273.99      294.47      3.31 o 
   5   1   5      290.71      311.09      3.53 o 
   6   1   5      147.05      144.56      2.50 o 
   7   1   5       18.89       18.57      0.95 o 
   8   1   5       13.97       16.03      0.91 o 
   9   1   5       85.41       79.04      1.62 o 
  10   1   5       16.33       17.41      1.05 o 
  11   1   5      238.18      241.96      4.26 o 
  12   1   5       31.62       30.75      1.66 o 
  13   1   5      195.57      200.86      3.95 o 
  14   1   5       19.51       21.24      1.53 o 
  15   1   5       77.66       77.12      2.97 o 
  16   1   5        6.58        3.56      1.53 o 
  17   1   5       49.16       46.87      3.49 o 
   1   2   5       25.42       29.39      1.14 o 
   2   2   5       18.23       15.24      0.97 o 
   3   2   5      110.11      123.52      2.37 o 
   4   2   5       94.92       93.25      1.71 o 
   5   2   5        4.51        3.40      0.46 o 
   6   2   5      332.15      338.86      5.36 o 
   7   2   5      119.28      124.45      2.32 o 
   8   2   5      327.86      307.02      4.21 o 
   9   2   5       22.20       16.69      1.23 o 
  10   2   5        5.04        4.49      0.82 o 
  11   2   5       12.11       11.39      1.36 o 
  12   2   5       21.81       22.87      1.56 o 
  13   2   5       20.88       22.89      1.61 o 
  14   2   5       13.37       12.21      1.31 o 
  15   2   5        8.14        5.87      1.05 o 
  16   2   5        3.07        3.44      1.09 o 
   1   3   5      232.55      224.10      3.75 o 
   2   3   5       32.22       29.27      1.93 o 
   3   3   5      294.14      285.96      4.43 o 
   4   3   5      213.69      199.11      4.48 o 
   5   3   5       79.47       80.89      4.13 o 
   6   3   5      710.33      689.05     10.83 o 
   7   3   5       13.10       11.08      1.37 o 
   8   3   5      798.13      761.86     11.90 o 
   9   3   5       80.55       77.99      2.97 o 
  10   3   5      137.29      132.39      3.95 o 
  11   3   5      154.65      144.40      4.23 o 
  12   3   5        8.82        8.03      1.39 o 
  13   3   5       21.41       20.41      1.97 o 
  14   3   5        4.58        2.13      1.17 o 
   1   4   5       13.73       12.14      1.07 o 
   2   4   5       16.52       16.96      1.47 o 
   3   4   5      148.28      151.88      3.77 o 
   4   4   5       77.27       78.56      3.53 o 
   5   4   5       52.23       55.21      3.03 o 
   6   4   5       21.70       22.90      1.94 o 
   7   4   5       18.74       17.99      1.79 o 
   8   4   5       44.07       48.76      2.84 o 
   9   4   5       21.96       19.11      1.91 o 
  10   4   5       68.25       63.99      2.97 o 
  11   4   5       95.83       94.28      3.66 o 
  12   4   5       10.87        9.72      1.64 o 
   1   5   5       56.47       60.15      3.09 o 
   2   5   5       16.85       14.26      1.96 o 
   3   5   5       13.88       11.91      2.64 o 
   4   5   5       65.59       66.40      3.53 o 
   5   5   5        1.21        1.48      2.07 o 
   6   5   5       66.46       72.70      3.18 o 
   7   5   5        0.71       -0.97      0.98 o 
   8   5   5       57.71       65.58      3.11 o 
   0   0   6      343.70      316.11      9.04 o 
   2   0   6      296.67      276.49      5.66 o 
   4   0   6      457.44      487.98      7.14 o 
   6   0   6      771.48      789.66     13.08 o 
   8   0   6        3.84        2.29      0.85 o 
  10   0   6      391.46      368.28      6.30 o 
  12   0   6      255.55      267.54      6.45 o 
  14   0   6      129.98      131.79      6.68 o 
  16   0   6       60.92       60.91      4.99 o 
   0   1   6       25.30       23.65      1.43 o 
   1   1   6      146.78      139.27      2.90 o 
   2   1   6      484.71      483.79      5.31 o 
   3   1   6      500.03      496.97      5.49 o 
   4   1   6       33.95       40.55      1.10 o 
   5   1   6      486.97      456.31      4.88 o 
   6   1   6      104.14      102.44      1.83 o 
   7   1   6      480.56      457.59      5.00 o 
   8   1   6      136.05      135.23      2.22 o 
   9   1   6      436.41      414.06      5.88 o 
  10   1   6       52.28       53.95      1.64 o 
  11   1   6       90.38       93.68      2.20 o 
  12   1   6       69.55       80.93      3.63 o 
  13   1   6       18.85       20.19      1.45 o 
  14   1   6        9.05        6.97      1.55 o 
  15   1   6       20.57       27.34      3.25 o 
  16   1   6       29.83       30.27      3.86 o 
   0   2   6     1105.58     1128.69     19.91 o 
   1   2   6       19.15       20.75      1.95 o 
   2   2   6      415.49      414.66      5.60 o 
   3   2   6      144.75      142.62      2.77 o 
   4   2   6        1.97        0.87      0.56 o 
   5   2   6      263.30      254.70      3.71 o 
   6   2   6       28.55       29.47      1.88 o 
   7   2   6       81.94       77.70      3.14 o 
   8   2   6       40.01       41.99      2.38 o 
   9   2   6      173.20      164.03      4.16 o 
  10   2   6        2.05        2.29      0.89 o 
  11   2   6       20.98       20.03      2.39 o 
  12   2   6       35.41       36.62      2.33 o 
  13   2   6       14.47       15.46      1.63 o 
  14   2   6       85.02       90.10      3.33 o 
  15   2   6        2.78        1.75      1.10 o 
   0   3   6      285.84      271.29      6.18 o 
   1   3   6      100.78       94.32      2.32 o 
   2   3   6      119.30      127.43      3.06 o 
   3   3   6      158.80      155.11      3.09 o 
   4   3   6        3.25        2.96      0.69 o 
   5   3   6      180.12      179.58      4.10 o 
   6   3   6       26.12       32.00      2.13 o 
   7   3   6      132.78      135.47      3.85 o 
   8   3   6        8.58        7.46      1.21 o 
   9   3   6        5.85        8.48      1.32 o 
  10   3   6        4.37        3.94      1.24 o 
  11   3   6       54.93       58.38      2.75 o 
  12   3   6       46.91       50.00      2.94 o 
  13   3   6       21.59       24.16      2.13 o 
   0   4   6       70.32       72.90      4.14 o 
   1   4   6       39.57       41.82      1.79 o 
   2   4   6       89.54       90.72      2.95 o 
   3   4   6       87.46       87.82      2.94 o 
   4   4   6       90.75       94.66      4.33 o 
   5   4   6      156.28      159.15      5.29 o 
   6   4   6       25.09       23.29      2.00 o 
   7   4   6       66.54       68.53      2.96 o 
   8   4   6        9.44       11.49      1.73 o 
   9   4   6       62.45       64.57      3.02 o 
  10   4   6       47.60       45.89      2.93 o 
  11   4   6       76.98       73.79      3.37 o 
   0   5   6      100.97      106.56      6.12 o 
   1   5   6        8.96       12.05      2.73 o 
   2   5   6       57.33       63.89      4.52 o 
   3   5   6       10.29       10.10      1.89 o 
   4   5   6       24.92       23.38      2.53 o 
   5   5   6       13.03       13.44      2.45 o 
   6   5   6        0.32        0.66      1.05 o 
   2   0   7        0.88        0.47      0.57 o 
   4   0   7     1452.79     1432.23     18.17 o 
   6   0   7      553.71      526.50     13.23 o 
   8   0   7      212.01      221.06      5.04 o 
  10   0   7      508.20      503.04      8.04 o 
  12   0   7       25.45       25.88      2.21 o 
  14   0   7       14.19       13.93      2.92 o 
   1   1   7      425.66      401.89      5.51 o 
   2   1   7      212.01      217.39      3.76 o 
   3   1   7       31.61       28.31      1.40 o 
   4   1   7      273.39      280.18      3.92 o 
   5   1   7      166.87      163.41      2.77 o 
   6   1   7       13.13       11.44      0.79 o 
   7   1   7        9.14        7.39      0.74 o 
   8   1   7      168.15      159.23      2.55 o 
   9   1   7      203.01      207.75      3.41 o 
  10   1   7        2.80        1.45      0.62 o 
  11   1   7       59.97       61.92      2.48 o 
  12   1   7       14.87       14.16      1.25 o 
  13   1   7       49.90       51.30      2.07 o 
  14   1   7        9.20        9.36      1.33 o 
  15   1   7       48.25       47.67      2.80 o 
   1   2   7      282.82      268.97      4.30 o 
   2   2   7       34.93       36.01      1.47 o 
   3   2   7       69.75       71.60      2.02 o 
   4   2   7      412.32      373.61      5.46 o 
   5   2   7      230.84      232.91      3.61 o 
   6   2   7      548.86      525.21      6.40 o 
   7   2   7        4.71        5.66      1.22 o 
   8   2   7      349.50      362.83      6.83 o 
   9   2   7       86.66       97.82      3.31 o 
  10   2   7      143.43      144.12      4.04 o 
  11   2   7        7.47       10.12      1.42 o 
  12   2   7        8.29        7.27      1.32 o 
  13   2   7       50.91       46.07      2.71 o 
  14   2   7        4.17        4.47      1.25 o 
   1   3   7      102.92      112.66      2.68 o 
   2   3   7       30.22       30.45      1.79 o 
   3   3   7      272.49      277.62      4.60 o 
   4   3   7       68.42       67.40      2.05 o 
   5   3   7       16.04       15.03      1.45 o 
   6   3   7       71.51       69.17      2.76 o 
   7   3   7       11.58        9.55      1.36 o 
   8   3   7       50.31       52.73      2.61 o 
   9   3   7       62.10       54.16      2.61 o 
  10   3   7       56.89       52.96      2.84 o 
  11   3   7       44.37       47.42      2.88 o 
  12   3   7       10.39        9.55      1.55 o 
   1   4   7       79.57       81.17      2.40 o 
   2   4   7       30.97       33.64      2.13 o 
   3   4   7      103.99       98.82      3.23 o 
   4   4   7       16.86       20.87      2.23 o 
   5   4   7      105.91      113.39      5.60 o 
   6   4   7       11.78       12.94      1.59 o 
   7   4   7        4.83        7.59      1.36 o 
   8   4   7       30.77       30.38      2.39 o 
   9   4   7       58.84       56.61      4.38 o 
  10   4   7        6.18        7.09      1.52 o 
   1   5   7        9.98       15.44      3.01 o 
   2   5   7       14.86       14.73      2.12 o 
   3   5   7       10.99       12.87      2.02 o 
   0   0   8      912.70      883.84     20.90 o 
   2   0   8      552.66      509.57      7.71 o 
   4   0   8      120.49      120.33      3.04 o 
   6   0   8       68.30       64.05      4.12 o 
   8   0   8       26.85       23.86      2.09 o 
  10   0   8       76.05       74.63      2.59 o 
  12   0   8      106.84      113.75      7.39 o 
  14   0   8      115.83      129.53      6.68 o 
   0   1   8      281.64      290.61      6.73 o 
   1   1   8       14.95       14.93      1.15 o 
   2   1   8       70.39       70.86      2.32 o 
   3   1   8      186.24      177.85      3.39 o 
   4   1   8       69.34       69.19      1.85 o 
   5   1   8      285.67      273.88      4.06 o 
   6   1   8       47.14       49.55      1.61 o 
   7   1   8      330.28      322.46      4.62 o 
   8   1   8       65.07       61.01      1.82 o 
   9   1   8      162.73      159.68      3.95 o 
  10   1   8       18.54       19.40      1.93 o 
  11   1   8       87.38       98.94      2.75 o 
  12   1   8       19.85       17.74      1.70 o 
  13   1   8        1.12        2.06      0.99 o 
  14   1   8       28.32       34.34      2.91 o 
   0   2   8      787.83      773.83     13.77 o 
   1   2   8       68.75       71.95      2.38 o 
   2   2   8      214.72      208.29      3.82 o 
   3   2   8        7.58        7.97      0.98 o 
   4   2   8       55.51       52.43      1.86 o 
   5   2   8      109.90      107.66      2.44 o 
   6   2   8       82.11       80.10      2.11 o 
   7   2   8       80.00       75.32      2.37 o 
   8   2   8       25.68       22.36      1.53 o 
   9   2   8        2.86        2.10      0.92 o 
  10   2   8       67.92       61.73      2.66 o 
  11   2   8       69.05       69.95      3.42 o 
  12   2   8       59.50       64.03      3.68 o 
  13   2   8        1.05        2.79      1.54 o 
   0   3   8      262.79      249.17      8.90 o 
   1   3   8        6.43        9.83      1.03 o 
   2   3   8       53.95       51.30      2.12 o 
   3   3   8      123.91      118.98      2.89 o 
   4   3   8        7.05        7.51      1.19 o 
   5   3   8      164.31      161.90      4.15 o 
   6   3   8       20.01       21.67      1.57 o 
   7   3   8       90.12       86.79      4.48 o 
   8   3   8        9.04        6.65      1.24 o 
   9   3   8       61.85       61.06      2.87 o 
  10   3   8       26.75       22.76      2.18 o 
  11   3   8       22.10       22.28      2.13 o 
   0   4   8       31.21       37.55      2.73 o 
   1   4   8        5.97        9.24      1.09 o 
   2   4   8        6.70        6.60      1.24 o 
   3   4   8       25.76       25.62      2.00 o 
   4   4   8        4.94        6.94      1.50 o 
   5   4   8       15.62       16.94      2.20 o 
   6   4   8        4.36        4.30      1.24 o 
   7   4   8       10.98       13.80      1.70 o 
   8   4   8        0.47        0.72      1.04 o 
   2   0   9      108.47      111.58      6.45 o 
   4   0   9      180.93      177.04      4.99 o 
   6   0   9      164.35      159.10      6.87 o 
   8   0   9       48.02       48.56      2.69 o 
  10   0   9       47.57       51.96      2.83 o 
  12   0   9        1.44        0.09      1.51 o 
   1   1   9      629.78      603.59      8.05 o 
   2   1   9      173.68      167.10      3.43 o 
   3   1   9      220.31      212.26      4.16 o 
   4   1   9       41.03       42.89      1.63 o 
   5   1   9      175.52      178.28      4.08 o 
   6   1   9        3.14        2.48      0.69 o 
   7   1   9        2.73        3.25      0.74 o 
   8   1   9       35.07       36.81      1.67 o 
   9   1   9      144.38      141.87      4.98 o 
  10   1   9        6.55        7.70      1.09 o 
  11   1   9      143.12      141.10      3.43 o 
  12   1   9        7.85        6.63      1.61 o 
  13   1   9       80.68       87.34      3.99 o 
   1   2   9       55.03       53.92      1.95 o 
   2   2   9       42.17       44.72      2.08 o 
   3   2   9      111.93      111.71      3.21 o 
   4   2   9       60.65       67.31      2.20 o 
   5   2   9       49.87       47.33      1.75 o 
   6   2   9      117.11      117.13      2.96 o 
   7   2   9        2.11        3.59      0.88 o 
   8   2   9       56.18       60.20      2.25 o 
   9   2   9       12.89       13.08      1.56 o 
  10   2   9       21.87       23.96      2.01 o 
  11   2   9       40.54       40.01      2.59 o 
  12   2   9        7.55        9.88      1.54 o 
   1   3   9       57.73       58.46      2.09 o 
   2   3   9       16.90       17.91      1.39 o 
   3   3   9       63.67       65.05      2.22 o 
   4   3   9       69.41       75.71      2.86 o 
   5   3   9       14.76       17.14      2.46 o 
   6   3   9       37.84       38.64      2.13 o 
   7   3   9        4.34        4.26      1.67 o 
   8   3   9       24.03       23.63      2.10 o 
   9   3   9        5.99        4.67      1.23 o 
  10   3   9       18.39       22.03      2.10 o 
   1   4   9       98.12       98.77      4.46 o 
   2   4   9       26.41       27.08      2.08 o 
   3   4   9       16.30       17.67      1.77 o 
   4   4   9       25.45       28.06      2.69 o 
   5   4   9       14.78       15.93      2.59 o 
   0   0  10     1112.41     1044.34     25.70 o 
   2   0  10      729.41      694.95     13.11 o 
   4   0  10      212.54      219.71      7.11 o 
   6   0  10        1.93        2.14      1.19 o 
   8   0  10       33.87       31.85      2.59 o 
  10   0  10       83.83       82.02      4.38 o 
  12   0  10      127.18      144.78      7.25 o 
   0   1  10       61.55       59.39      3.09 o 
   1   1  10       59.31       59.38      2.11 o 
   2   1  10       11.94       10.59      1.19 o 
   3   1  10       72.51       67.57      2.27 o 
   4   1  10       29.42       28.98      1.74 o 
   5   1  10       19.48       17.07      1.22 o 
   6   1  10       17.63       18.33      1.28 o 
   7   1  10       91.39       95.84      2.46 o 
   8   1  10        5.19        5.22      0.91 o 
   9   1  10       22.35       25.28      2.12 o 
  10   1  10        2.36        1.62      0.88 o 
  11   1  10       14.71       18.79      1.57 o 
   0   2  10       59.96       57.45      2.96 o 
   1   2  10        8.20        8.63      1.12 o 
   2   2  10       84.51       83.57      2.55 o 
   3   2  10        6.94        5.38      1.09 o 
   4   2  10       81.66       77.21      2.49 o 
   5   2  10        4.62        4.82      0.87 o 
   6   2  10       24.36       25.06      1.71 o 
   7   2  10       25.52       26.97      2.13 o 
   8   2  10        6.73        7.90      1.17 o 
   9   2  10        3.83        5.53      1.25 o 
  10   2  10       47.36       49.40      4.70 o 
   0   3  10       83.93       85.86      3.78 o 
   1   3  10       25.35       26.19      1.72 o 
   2   3  10       76.18       77.11      2.53 o 
   3   3  10        9.28        7.92      1.15 o 
   4   3  10       32.14       35.83      2.36 o 
   5   3  10       89.96       98.43      3.05 o 
   6   3  10        2.10        2.83      0.95 o 
   7   3  10       11.99       13.70      1.75 o 
   2   0  11        2.71        2.69      1.33 o 
   4   0  11      207.82      196.86      5.89 o 
   6   0  11      194.13      190.76      5.76 o 
   8   0  11       96.32      102.74      4.25 o 
  10   0  11       50.15       58.73      3.36 o 
   1   1  11      172.23      183.40      6.55 o 
   2   1  11       23.78       23.97      1.68 o 
   3   1  11      151.66      150.83      3.58 o 
   4   1  11       20.05       20.57      1.60 o 
   5   1  11        9.04        7.75      1.39 o 
   6   1  11        9.17        9.06      1.30 o 
   7   1  11        4.90        3.03      0.99 o 
   8   1  11       18.49       24.49      2.09 o 
   9   1  11       13.70       13.45      1.66 o 
   1   2  11        3.49        4.64      1.00 o 
   2   2  11       48.14       47.53      2.24 o 
   3   2  11      134.40      139.57      3.47 o 
   4   2  11       23.15       21.17      1.92 o 
   5   2  11        2.16        1.58      1.11 o 
   6   2  11       69.55       70.58      2.55 o 
   7   2  11        3.85        5.25      1.25 o 
   8   2  11       70.87       77.63      2.73 o 
   1   3  11       41.22       41.69      2.23 o 
   2   3  11       52.24       54.31      2.39 o 
   3   3  11       11.06       13.36      1.67 o 
   4   3  11       25.89       22.82      2.04 o 
   0   0  12       95.18       99.88      6.02 o 
   2   0  12       71.59       65.86      3.56 o 
   4   0  12        4.20        5.55      1.60 o 
   6   0  12       17.76       14.83      2.16 o 
   0   1  12       46.82       43.87      3.26 o 
   1   1  12       37.26       36.56      2.70 o 
   2   1  12       10.40       10.60      1.35 o 
   3   1  12       73.16       74.90      2.61 o 
   4   1  12        5.36        3.20      1.10 o 
   5   1  12       78.47       75.70      2.68 o 
   6   1  12        6.04        7.12      1.25 o 
   0   2  12       30.62       30.13      2.83 o 
   1   2  12        7.43        6.02      1.16 o 
   2   2  12       35.42       38.19      2.23 o 
   3   2  12        6.33        4.48      1.13 o 
   4   2  12       41.85       45.24      2.31 o 
   2   0  13       22.82       25.48      2.70 o 
                                                 
